# Supplementary material for: Lactobacillus murinus Alleviates High Fructose‐Induced MASLD by Boosting Arginine Production
Source: Food Sci Nutr. 2026 Feb 17;14(2):e71502. doi: 10.1002/fsn3.71502 (PMC12910522; doi:10.1002/fsn3.71502)
Supplement: Supplementary file 1 — Data S1: fsn371502‐sup‐0001‐SupinfoS1.xlsx. [file FSN3-14-e71502-s001.xlsx]

## Sheet: Figure1
Fig 1C：Individual histological scores for hepatic steatosis, hepatocellular ballooning, and lobular inflammation.
	n	1	2	3	4	5	6	Šídák's multiple comparisons test
Steatosis	CD	0	0	0	0	0	0	0.38
	HFrD	0	0	0	0	1	2
Hepatocellular Ballooning	CD	0	0	0	0	0	0	0.0013
	HFrD	2	2	2	2	0	0
Hepatocellular Ballooning	CD	0	0	0	0	0	0	0.0013
	HFrD	1	2	1	1	2	1
Fig 1D：NAFLD activity scores (NAS).
n	1	2	3	4	5	6	Shapiro-Wilk test	Mann Whitney test
CD	0	0	0	0	0	0		0.0022
HFrD	3	4	3	3	3	3	<0.0001
Fig 1F:Liver/body weight
n	1	2	3	4	5	6	Shapiro-Wilk test	F test to compare variances	Unpaired t test with Welch's correction	Unpaired t test
CD	5.23083	4.44632	4.91012	4.84582	5.67196	5.56194	0.7733	0.8456		0.1223
HFrD	5.40842	6.09482	4.99764	6.22972	5.09652	5.69737	0.5433
Fig 1H：Representative images of quantitative analysis of lipid droplets area using Image J.
n	1	2	3	4	5	6	Shapiro-Wilk test	F test to compare variances	Unpaired t test with Welch's correction	Unpaired t test
CD	1.459	1.017	2.174	2.217	1.631	1.157	0.4212	0.0334	<0.0001
HFrD	9.099	11.354	11.098	11.684	13.529	10.269	0.9166
Fig 1I：Assessment of liver triglycerides and cholesterol levels using ELISA.
	n	1	2	3	4	5	6	Shapiro-Wilk test	F test to compare variances	Unpaired t test with Welch's correction	Unpaired t test
Liver Triglycerides	CD	4.4008	5.63153	5.05221	3.32422	3.13526	3.42118	0.3262	0.0005	0.0007
	HFrD	20.5395	30.2611	19.7862	27.7598	20.5818	38.3938	0.1979
Liver Cholesterol	CD	40.5392	62.9384	39.7329	54.02	47.373	43.0662	0.3312	0.0897		<0.0001
	HFrD	146.945	124.256	130.121	90.5982	131.636	101.621	0.6282
Fig 1J：Assessment of Serum triglycerides and cholesterol levels using ELISA.
	n	1	2	3	4	5	6	Shapiro-Wilk test	F test to compare variances	Unpaired t test with Welch's correction	Unpaired t test
Serum Triglycerides	CD	1.29	1.27	1.3	1.18	1.13	1.01	0.3195	0.0052	0.0135
	HFrD	2.03	1.97	1.65	1.14	2.47	2.45	0.539
Serum Cholesterol	CD	3.87	4.95	5.05	4.8	4.42	5.16	0.2965	0.6439		<0.0001
	HFrD	7.45	7.49	7.64	7.02	6.7	7.69	0.2409
Fig 1K：Biochemical analysis of serum ALT and AST.
	n	1	2	3	4	5	6	Shapiro-Wilk test	F test to compare variances	Unpaired t test with Welch's correction	Unpaired t test
Serum AST	CD	86	69	66	61	71	119	0.0654	0.1321		0.0045
	HFrD	232	115	119	137	135	178	0.1353
Serum ALT	CD	29	24	37	29	30	44	0.4096	0.0466	0.0257
	HFrD	84	50	40	33	72	61	0.8935

## Sheet: Figure2
Figure2I：NAFLD activity scores (NAS).
n	1	2	3	4	5	6	Brown-Forsythe test	Tukey's multiple comparisons test
CD	1.18304	1.0299	1.04427	1.0122	0.854114	0.905948	0.5766
30% drinking	0.0972269	0.078156	0.0661782	0.129184	0.443652	0.10788		<0.0001
20% diet	0.688964	0.111684	0.239401	0.13467	0.427057	0.230446		<0.0001

## Sheet: Figure3
Figure3C:HFrD vs HFrD+L.murinus Liver-to-body-weight ratio
	n	1	2	3	4	5	6	Shapiro-Wilk test	F test to compare variances	Unpaired t test with Welch's correction	Unpaired t test
liver/body weight	HFrD	5.28029	5.21775	6.50625	5.15662	6.06082	4.67766	0.4794	0.2262		0.3847
	HFrD+L. Murinus	5.13462	5.86782	4.86913	5.33004	5.13236	4.85568	0.2272
Fig 3D：Histological scores of NAFLD activity-related indicators.
	n	1	2	3	4	5	6	Shapiro-Wilk test	Mann Whitney test
Steatosis	HFrD	0	0	0	0	0	0		>0.9999
	HFrD+L.murinus	0	0	0	0	0	0
Hepatocellular Ballooning	HFrD	2	2	2	2	2	2		0.0022
	HFrD+L.murinus	0	0	0	0	0	0
Hepatocellular Ballooning	HFrD	1	1	1	1	1	1		0.0022
	HFrD+L.murinus	0	0	0	0	0	0
NAFLD activity scores (NAS)	HFrD	3	3	3	3	3	3		0.0022
	HFrD+L.murinus	0	0	0	0	0	0
Fig 3F：Representative images of quantitative analysis of lipid droplets area using Image J.
n	1	2	3	4	5	6	Shapiro-Wilk test	F test to compare variances	Unpaired t test with Welch's correction	Unpaired t test
HFrD	14.819	17.946	12.669	15.868	13.288	12.481	0.4297	0.0897		<0.0001
HFrD+L.murinus	4.29	5.877	3.42	4.887	3.523	4.74	0.6743
Fig 3G：Assessment of liver triglycerides and cholesterol levels using ELISA.
	n	1	2	3	4	5	6	Shapiro-Wilk test	F test to compare variances	Unpaired t test with Welch's correction	Unpaired t test
Liver Cholesterol	HFrD	50.3162	68.1904	23.3132	65.2439	54.7629	31.0663	0.472	0.1744		0.0061
	HFrD+L.murinus	20.9889	20.0975	8.53683	20.7904	36.1218	13.0474	0.4296
Liver Triglycerides	HFrD	13.0955	12.633	21.8125	20.8379	18.4137	17.1581	0.4404	0.2585		0.0134
	HFrD+L.murinus	9.37096	8.8911	14.4132	12.6653	12.9537	13.0781	0.1814
Fig 3H：Assessment of Serum triglycerides and cholesterol levels using ELISA.
	n	1	2	3	4	5	6	Shapiro-Wilk test	F test to compare variances	Unpaired t test with Welch's correction
Serum Cholesterol	HFrD	14.62	8.46	11.88	13.2	12.1	14.06	0.3789	0.014	0.0014
	HFrD+L.murinus	6.15	7.12	6.55	7.92	7.31	6.99	0.9809
Serum Triglycerides	HFrD	1.39	1.08	0.81	0.96	0.96	1.25	0.7733	0.0233	0.0017
	HFrD+L.murinus	0.6	0.56	0.53	0.5	0.63	0.68	0.9554
Fig 3I：Biochemical analysis of serum ALT and AST.
	n	1	2	3	4	5	6	Shapiro-Wilk test	F test to compare variances	Unpaired t test with Welch's correction	Unpaired t test
Serum ALT	HFrD	31	35	36	30	30	50	0.0259	0.2128		0.0123
	HFrD+L.murinus	20	24	26	20	31	26	0.4502
Serum AST	HFrD	177	178	166	168	160	132	0.124	0.8312		0.0002
	HFrD+L.murinus	95	119	91	100	135	87	0.2772

## Sheet: Figure4
FIgure4F The relative abundance of arginine in colonic contents and serum
	n	1	2	3	4	Shapiro-Wilk test	F test to compare variances	Unpaired t test with Welch's correction	Unpaired t test
Colonic contents	CD	0.961594	0.625274	1.37051	1.04262	0.9214	0.7937		0.0365
	HFrD	0.184446	0.850989	0.019397	0.409843	0.719
Serum	CD	0.84036	1.12147	1.09951	0.938657	0.4187	0.4596		0.0031
	HFrD	0.738538	0.590297	0.541871	0.618432	0.5966
Fig 4I：ELISA assay for serum arginine.
	n	1	2	3	4	5	6	Shapiro-Wilk test	F test to compare variances	Unpaired t test
Serum Arginine	HFrD	6.42746	9.37808	10.4305	10.5809	10.5997	9.15255	0.0467	0.6419	0.0002
	HFrD+L.murinus	13.9825	12.122	17.5909	16.4633	15.7116	16.4257	0.5186

## Sheet: Figure5
Figure5C:HFrD vs HFrD+Arginine Liver-to-body-weight ratio
	n	1	2	3	4	5	6	Shapiro-Wilk test	F test to compare variances	Unpaired t test with Welch's correction	Unpaired t test
liver/body weight	HFrD	5.44963	6.04502	5.0523	6.28178	5.49892	5.77104	0.9509	0.7537		0.2633
	HFrD+Arginine	5.1364	6.26082	4.93031	5.20551	4.94799	5.64618	0.1471
Fig 5D：Histological scores of NAFLD activity-related indicators.
	n	1	2	3	4	5	6	Mann Whitney test
Steatosis	HFrD	0	0	0	0	0	0	>0.9999
	HFrD+Arginine	0	0	0	0	0	0
Hepatocellular Ballooning	HFrD	2	2	2	2	2	2	0.0022
	HFrD+Arginine	0	0	0	0	0	0
Hepatocellular Ballooning	HFrD	2	1	1	2	2	1	0.0022
	HFrD+Arginine	0	0	0	0	0	0
NAFLD activity scores (NAS)	HFrD	4	3	3	4	4	3	0.0022
	HFrD+Arginine	0	0	0	0	0	0
Fig 5F：statistical analysis of Oil Red O staining.
n	1	2	3	4	5	6	Shapiro-Wilk test	F test to compare variances	Unpaired t test with Welch's correction	Unpaired t test
HFrD	21.428	19.873	20.431	22.951	21.701	24.804	0.7246	0.3161	<0.0001
HFrD+Arginine	8.545	4.933	4.927	1.065	1.43	1.868	0.2568
Fig 5G：Triglycerides and cholesterol levels detection in liver
	n	1	2	3	4	5	6	Shapiro-Wilk test	F test to compare variances	Unpaired t test with Welch's correction	Unpaired t test
Liver Cholesterol	HFrD	39.4981	33.12	44.0192	36.9594	23.9356	25.8678	0.7279	0.2601		<0.0001
	HFrD+Arginine	1.78168	13.3877	6.12714	5.4747	11.8402	11.56	0.4246
Liver Triglycerides	HFrD	13.0209	35.3555	21.6435	9.65937	18.0607	34.6196	0.3437	0.0144	0.0497
	HFrD+Arginine	9.38836	10.2238	9.04525	8.5281	16.7404	10.2834	0.0071
Fig 5H：Triglycerides and cholesterol levels detection in Serum
	n	1	2	3	4	5	6	Shapiro-Wilk test	F test to compare variances	Unpaired t test with Welch's correction	Unpaired t test
Serum Cholesterol	HFrD	13.48	14.11	11.46	11.77	11.7	13.67	0.1193	0.0359	0.0001
	HFrD+Arginine	8.5	7.59	8.42	8.72	8.23	8.62	0.1801
Serum Triglycerides	HFrD	1.41	1.06	1.12	1.29	1	1.25	0.8374	0.4418		0.0065
	HFrD+Arginine	0.83	0.55	0.65	0.77	0.85	1.2	0.5295
Fig 5I：Biochemical analysis of serum ALT and AST.
	n	1	2	3	4	5	6	Shapiro-Wilk test	F test to compare variances	Unpaired t test with Welch's correction	Unpaired t test
Serum ALT	HFrD	51	35	36	36	50	50	0.0148	0.8984		0.0099
	HFrD+L.murinus	22	27	30	32	20	41	0.7889
Serum AST	HFrD	116	106	161	113	134	144	0.6232	0.7595		0.0251
	HFrD+L.murinus	117	91	79	110	118	79	0.1266
